# Supplementary material for: Triangulating Molecular Evidence to Prioritize Candidate Causal Genes at Established Atopic Dermatitis Loci
Source: J Invest Dermatol. 2021 Nov;141(11):2620–9. doi: 10.1016/j.jid.2021.03.027 (PMC8592116; doi:10.1016/j.jid.2021.03.027)
Supplement: Supplementary Data Table 1,3,4 [file mmc2.xlsx]

## Sheet: Table S1
Table S1
Genes frequently associated with atopic dermatitis, and not prioritized as our top candidate genes (Bin and Leung 2016; Hoffjan and Stemmler 2015; Kim et al. 2016; Liang et al. 2016).
TSLP
TSLPR
TLR2
IFNGR1
SPINK5
SPRR3
FLG
FLG2
FCER1G
FCER1A
IL4
IL31
IVL
LOR
CLDN1
DSG1
TMEM79
STAT6

## Sheet: Table S3
Method	Dataset	Tissue	Locus	Gene	P-value/Posterior Probability	Index SNP	Effect allele	Impact of Effect allele on expression	Top coloc SNP	Effect allele	Impact of Effect allele on expression	Gene rank
coloc	Kim-Hellmuth et al.	monocytes after 90 min exposure to LPS	1q21.3	IL6R	0.771353	rs12730935	A	NA	rs11265613	C	NA	1
coloc	eQTLgen	whole blood	1q21.3	IL6R	0.879551	rs12730935	A	reduced	rs7529229	C	reduced	1
coloc	Kim-Hellmuth et al.	monocytes after 90 min exposure to MDP	1q21.3	IL6R	0.747225	rs12730935	A	NA	rs2228145	C	NA	1
coloc	GTEx	Not sun-exposed skin (suprapubic)	1q21.3	IL6R	0.641866	rs12730935	A	NA	rs4845373	T	reduced	1
coloc-TWAS	GTEx	whole blood	1q21.3	IL6R	0.84	rs12730935	A	reduced	rs4129267	T	reduced	1
coloc	GTEx	whole blood	1q21.3	IL6R	0.633363	rs12730935	A	NA	rs12126142	A	reduced	1
TWAS	GTEx	whole blood	1q21.3	IL6R	5.3e-06	rs12730935	A	reduced	rs4129267	T	reduced	1
TWAS	CEDAR	CD4+ T cells	1q21.3	ILF2	0.00025	rs12730935	A	reduced	rs4129267	T	reduced	8
TWAS	CEDAR	CD8+ T cells	1q21.3	KHDC4	0.00023	rs12730935	A	reduced	rs4129267	T	reduced	33
TWAS	CEDAR	CD14+ monocytes	1q21.3	S100A12	0.00026	rs12730935	A	reduced	rs4129267	T	reduced	38
coloc-TWAS	TwinsUK	skin - all subjects	1q21.3	CRNN	0.976	rs61813875	G	increased	rs4845779	T	increased	3
TWAS	TwinsUK	skin - all subjects	1q21.3	CRNN	1.3e-20	rs61813875	G	increased	rs61813875	G	increased	3
TWAS	GTEx	Sun-exposed skin (lower leg)	1q21.3	FLG	1.1e-11	rs61813875	G	reduced	rs4845779	T	reduced	6
TWAS	TwinsUK	LCL - all subjects	1q21.3	FLG-AS1	4.9e-06	rs61813875	G	increased	rs4845779	T	increased	21
TWAS	GTEx	Not sun-exposed skin (suprapubic)	1q21.3	FLG-AS1	2.4e-07	rs61813875	G	increased	rs4845779	T	increased	21
TWAS	GTEx	transformed fibroblasts	1q21.3	FLG-AS1	7.4e-08	rs61813875	G	increased	rs4845779	T	increased	21
TWAS	GTEx	Sun-exposed skin (lower leg)	1q21.3	FLG-AS1	2.7e-06	rs61813875	G	increased	rs4845779	T	increased	21
TWAS	GTEx	Not sun-exposed skin (suprapubic)	1q21.3	IVL	6.8e-07	rs61813875	G	increased	rs4845779	T	increased	10
TWAS	GTEx	Not sun-exposed skin (suprapubic)	1q21.3	LCE1E	1.7e-07	rs61813875	G	reduced	rs4845779	T	reduced	5
TWAS	TwinsUK	LCL - all subjects	1q21.3	LCE1E	5.5e-05	rs61813875	G	reduced	rs4845779	T	reduced	5
TWAS	TwinsUK	skin - all subjects	1q21.3	LCE1E	3.8e-06	rs61813875	G	reduced	rs61813875	G	reduced	5
TWAS	GTEx	Sun-exposed skin (lower leg)	1q21.3	LCE1E	1.9e-06	rs61813875	G	reduced	rs4845779	T	reduced	5
TWAS	TwinsUK	LCL - eczema subjects	1q21.3	S100A11	1.2e-05	rs61813875	G	increased	rs4845779	T	increased	14
TWAS	TwinsUK	skin - all subjects	1q21.3	SPRR1B	1.2e-11	rs61813875	G	reduced	rs61813875	G	reduced	20
TWAS	GTEx	Not sun-exposed skin (suprapubic)	1q21.3	SPRR2D	2.7e-06	rs61813875	G	reduced	rs7529441	C	reduced	31
TWAS	TwinsUK	LCL - all subjects	1q21.3	SPRR2D	3.5e-05	rs61813875	G	reduced	rs4845779	T	reduced	31
coloc	GTEx	Not sun-exposed skin (suprapubic)	2p13.3	CD207	0.948168	rs112111458	G	reduced	rs4852229	T	reduced	1
TWAS	GTEx	transformed fibroblasts	2p13.3	CD207	1.4e-05	rs112111458	G	reduced	rs6723629	C	reduced	1
coloc-TWAS	GTEx	Sun-exposed skin (lower leg)	2p13.3	CD207	0.974	rs112111458	G	reduced	rs6723629	C	reduced	1
coloc	GTEx	Sun-exposed skin (lower leg)	2p13.3	CD207	0.955296	rs112111458	G	reduced	rs4852714	C	reduced	1
TWAS	TwinsUK	skin - all subjects	2p13.3	CD207	5.8e-07	rs112111458	G	reduced	rs112111458	G	reduced	1
coloc-TWAS	TwinsUK	skin - all subjects	2p13.3	CD207	0.992	rs112111458	G	reduced	rs6723629	C	reduced	1
coloc	TwinsUK	skin - all subjects	2p13.3	CD207	0.949751	rs112111458	G	reduced	rs4852229	T	reduced	1
coloc-TWAS	GTEx	whole blood	2q12.1	AC007248.7	0.93	rs6419573	T	reduced	rs3755267	T	reduced	28
coloc	GTEx	whole blood	2q12.1	AC007278.2	0.936489	rs6419573	T	reduced	rs6419573	T	reduced	18
coloc-TWAS	GTEx	whole blood	2q12.1	AC007278.2	0.992	rs6419573	T	reduced	rs3755267	T	reduced	18
coloc	CEDAR	CD19+ B cells	2q12.1	IL18R1	0.560071	rs3917265	C	NA	rs6419573	T	increased	1
coloc	Kim-Hellmuth et al.	monocytes after 6h exposure to LPS	2q12.1	IL18R1	0.860242	rs3917265	C	NA	rs6419573	T	NA	1
coloc	Kim-Hellmuth et al.	monocytes after 90 min exposure to LPS	2q12.1	IL18R1	0.850741	rs3917265	C	NA	rs6419573	T	NA	1
coloc	Kim-Hellmuth et al.	monocytes after 90 min exposure to LPS	2q12.1	IL18R1	0.845221	rs6419573	T	NA	rs6419573	T	NA	1
coloc	GTEx	whole blood	2q12.1	IL18R1	0.505727	rs6419573	T	increased	rs6419573	T	increased	1
TWAS	TwinsUK	LCL - eczema subjects	2q12.1	IL18R1	1.9e-05	rs6419573	T	increased	rs3755267	T	increased	1
TWAS	TwinsUK	skin - all subjects	2q12.1	IL18R1	0.00011	rs6419573	T	increased	rs3917265	C	increased	1
TWAS	GTEx	whole blood	2q12.1	IL18R1	7.3e-06	rs6419573	T	increased	rs3755267	T	increased	1
coloc	CEDAR	CD19+ B cells	2q12.1	IL18R1	0.549714	rs6419573	T	increased	rs6419573	T	increased	1
coloc	Kim-Hellmuth et al.	monocytes after 6h exposure to LPS	2q12.1	IL18R1	0.854665	rs6419573	T	NA	rs6419573	T	NA	1
coloc-TWAS	GTEx	whole blood	2q12.1	IL18R1	0.803	rs6419573	T	increased	rs3755267	T	increased	1
coloc-TWAS	CEDAR	CD15+ granulocytes	2q12.1	IL18RAP	0.835	rs3917265	C	increased	rs3755267	T	increased	2
coloc	CEDAR	CD4+ T cells	2q12.1	IL18RAP	0.815573	rs3917265	C	NA	rs6419573	T	increased	2
coloc	CEDAR	CD8+ T cells	2q12.1	IL18RAP	0.721578	rs3917265	C	NA	rs6419573	T	increased	2
TWAS	CEDAR	CD4+ T cells	2q12.1	IL18RAP	4.9e-05	rs3917265	C	increased	rs3755267	T	increased	2
coloc-TWAS	CEDAR	CD4+ T cells	2q12.1	IL18RAP	0.969	rs3917265	C	increased	rs3755267	T	increased	2
TWAS	CEDAR	CD15+ granulocytes	2q12.1	IL18RAP	5.9e-08	rs3917265	C	increased	rs3755267	T	increased	2
coloc	TwinsUK	LCL - all subjects	2q12.1	IL18RAP	0.704312	rs3917265	C	increased	rs6419573	T	increased	2
coloc-TWAS	TwinsUK	LCL - all subjects	2q12.1	IL18RAP	0.552	rs6419573	T	increased	rs3755267	T	increased	2
coloc-TWAS	GTEx	whole blood	2q12.1	IL18RAP	0.992	rs6419573	T	reduced	rs3755267	T	reduced	2
coloc-TWAS	CEDAR	CD15+ granulocytes	2q12.1	IL18RAP	0.835	rs6419573	T	increased	rs3755267	T	increased	2
coloc	GTEx	whole blood	2q12.1	IL18RAP	0.959077	rs6419573	T	reduced	rs6419573	T	reduced	2
coloc-TWAS	CEDAR	CD4+ T cells	2q12.1	IL18RAP	0.969	rs6419573	T	increased	rs3755267	T	increased	2
TWAS	GTEx	whole blood	2q12.1	IL18RAP	4.1e-12	rs6419573	T	reduced	rs3755267	T	reduced	2
coloc	CEDAR	CD8+ T cells	2q12.1	IL18RAP	0.708445	rs6419573	T	increased	rs6419573	T	increased	2
coloc	TwinsUK	LCL - all subjects	2q12.1	IL18RAP	0.602013	rs6419573	T	increased	rs6419573	T	increased	2
coloc	CEDAR	CD4+ T cells	2q12.1	IL18RAP	0.807042	rs6419573	T	increased	rs6419573	T	increased	2
coloc	Blueprint	monocytes	2q37.1	INPP5D	0.521598	rs1057258	T	reduced	rs6740918	A	reduced	1
coloc	TwinsUK	LCL - all subjects	4q27	BBS12	0.905181	rs13152362	A	reduced	rs72687044	G	reduced	2
coloc	TwinsUK	LCL - all subjects	4q27	BBS12	0.905542	rs6827756	T	reduced	rs72687044	G	reduced	2
coloc	eQTLgen	whole blood	4q27	TRPC3	0.557199	rs13152362	A	reduced	rs4505848	G	reduced	3
coloc	eQTLgen	whole blood	4q27	TRPC3	0.567683	rs6827756	T	reduced	rs4505848	G	reduced	3
TWAS	GTEx	EBV-transformed lymphocytes	5q31.1	CCNI2	1.4e-05	rs4705962	T	increased	rs2040704	G	increased	7
coloc	GTEx	Sun-exposed skin (lower leg)	5q31.1	IRF1	0.644548	rs4705962	T	NA	rs11747814	T	increased	4
coloc	Kim-Hellmuth et al.	monocytes after 6h exposure to LPS	5q31.1	IRF1	0.633375	rs4705962	T	NA	rs4705962	T	NA	4
coloc	GTEx	Not sun-exposed skin (suprapubic)	5q31.1	KIF3A	0.948139	rs4705962	T	NA	rs1468215	T	increased	1
TWAS	GTEx	transformed fibroblasts	5q31.1	KIF3A	1.6e-11	rs4705962	T	NA	rs2040704	G	increased	1
coloc	GTEx	spleen	5q31.1	KIF3A	0.673076	rs4705962	T	NA	rs6879672	G	increased	1
coloc	GTEx	whole blood	5q31.1	KIF3A	0.542144	rs4705962	T	NA	rs6879672	G	increased	1
coloc	GTEx	Sun-exposed skin (lower leg)	5q31.1	KIF3A	0.95478	rs4705962	T	NA	rs2285700	A	increased	1
TWAS	TwinsUK	skin - all subjects	5q31.1	P4HA2	2e-05	rs12188917	C	reduced	rs12188917	C	reduced	6
TWAS	GTEx	transformed fibroblasts	5q31.1	P4HA2	3.5e-07	rs12188917	C	reduced	rs2040704	G	reduced	6
TWAS	TwinsUK	LCL - all subjects	5q31.1	PDLIM4	2.3e-05	rs12188917	C	reduced	rs2040704	G	reduced	9
coloc	TwinsUK	LCL - all subjects	5q31.1	PDLIM4	0.912525	rs4705962	T	reduced	rs2074529	A	reduced	3
coloc	GTEx	Sun-exposed skin (lower leg)	5q31.1	PDLIM4	0.721089	rs4705962	T	NA	rs11747814	T	reduced	3
coloc-TWAS	GTEx	Not sun-exposed skin (suprapubic)	5q31.1	RAD50	0.771	rs12188917	C	reduced	rs2040704	G	reduced	3
coloc	GTEx	Sun-exposed skin (lower leg)	5q31.1	RAD50	0.584095	rs12188917	C	reduced	rs12188917	C	reduced	3
coloc	GTEx	Not sun-exposed skin (suprapubic)	5q31.1	RAD50	0.661529	rs12188917	C	reduced	rs12188917	C	reduced	3
TWAS	GTEx	Sun-exposed skin (lower leg)	5q31.1	RAD50	7.1e-10	rs12188917	C	reduced	rs2040704	G	reduced	3
TWAS	GTEx	Not sun-exposed skin (suprapubic)	5q31.1	RAD50	1.2e-10	rs12188917	C	reduced	rs2040704	G	reduced	3
coloc-TWAS	GTEx	Sun-exposed skin (lower leg)	5q31.1	RAD50	0.809	rs12188917	C	reduced	rs2040704	G	reduced	3
TWAS	CEDAR	CD14+ monocytes	5q31.1	SLC22A4	1.3e-05	rs12188917	C	reduced	rs2040704	G	reduced	4
coloc	eQTLgen	whole blood	5q31.1	SLC22A4	0.989529	rs4705962	T	reduced	rs4705962	T	reduced	6
coloc	CEDAR	CD8+ T cells	5q31.1	SLC22A5	0.749911	rs4705962	T	reduced	rs4705962	T	reduced	2
coloc	GTEx	Sun-exposed skin (lower leg)	5q31.1	SLC22A5	0.939649	rs4705962	T	NA	rs6879672	G	reduced	2
coloc	Blueprint	monocytes	5q31.1	SLC22A5	0.77021	rs4705962	T	NA	rs6879672	G	reduced	2
coloc	GTEx	whole blood	5q31.1	SLC22A5	0.586518	rs4705962	T	NA	rs11747814	T	reduced	2
coloc	Sun et al.	whole blood	6p21.32	C4A	0.956649	rs4713555	T	increased	rs28383264	T	increased	10
coloc-TWAS	CEDAR	CD19+ B cells	6p21.32	CSNK2B	0.998	rs4713555	T	reduced	rs707939	A	reduced	62
coloc-TWAS	CEDAR	CD14+ monocytes	6p21.32	CSNK2B	0.997	rs4713555	T	reduced	rs707939	A	reduced	62
coloc-TWAS	CEDAR	CD8+ T cells	6p21.32	CSNK2B	0.994	rs4713555	T	reduced	rs707939	A	reduced	62
coloc	CEDAR	CD19+ B cells	6p21.32	HLA-B	0.946992	rs4713555	T	NA	rs2858870	C	increased	16
coloc-TWAS	CEDAR	CD14+ monocytes	6p21.32	HSPA1B	0.986	rs4713555	T	reduced	rs707939	A	reduced	60
coloc-TWAS	CEDAR	CD4+ T cells	6p21.32	HSPA1B	0.75	rs4713555	T	reduced	rs707939	A	reduced	60
coloc	CEDAR	CD15+ granulocytes	6p21.32	MICB	0.984236	rs4713555	T	NA	rs2858870	C	increased	22
coloc-TWAS	CEDAR	CD19+ B cells	6p21.32	NELFE	0.991	rs4713555	T	increased	rs707939	A	increased	20
coloc-TWAS	GTEx	Sun-exposed skin (lower leg)	6p21.33	BAG6	0.987	rs41293864	T	increased	rs707939	A	increased	7
coloc	Blueprint	monocytes	6p21.33	CSNK2B	0.71453	rs41293864	T	NA	rs707939	A	reduced	3
coloc-TWAS	CEDAR	CD14+ monocytes	6p21.33	CSNK2B	0.997	rs41293864	T	reduced	rs707939	A	reduced	3
coloc	CEDAR	platelets	6p21.33	CSNK2B	0.942254	rs41293864	T	NA	rs707939	A	reduced	3
coloc-TWAS	CEDAR	CD8+ T cells	6p21.33	CSNK2B	0.994	rs41293864	T	reduced	rs707939	A	reduced	3
coloc-TWAS	CEDAR	CD19+ B cells	6p21.33	CSNK2B	0.998	rs41293864	T	reduced	rs707939	A	reduced	3
coloc-TWAS	GTEx	Sun-exposed skin (lower leg)	6p21.33	EHMT2	0.918	rs41293864	T	reduced	rs707939	A	reduced	44
coloc	Blueprint	monocytes	6p21.33	HLA-DQA1	0.917449	rs41293864	T	NA	rs2261033	G	increased	4
coloc	GTEx	whole blood	6p21.33	HLA-DQA2	0.907518	rs145809981	T	NA	rs707939	A	increased	8
coloc	GTEx	Not sun-exposed skin (suprapubic)	6p21.33	HLA-DQA2	0.728478	rs41293864	T	NA	rs707939	A	increased	8
coloc	Blueprint	monocytes	6p21.33	HLA-DQA2	0.515553	rs41293864	T	NA	rs707939	A	increased	8
coloc	TwinsUK	LCL - all subjects	6p21.33	HLA-DQA2	0.982196	rs41293864	T	NA	rs707939	A	increased	8
coloc-TWAS	CEDAR	CD4+ T cells	6p21.33	HSPA1B	0.75	rs41293864	T	reduced	rs707939	A	reduced	1
coloc	CEDAR	CD15+ granulocytes	6p21.33	HSPA1B	0.854371	rs41293864	T	NA	rs707939	A	reduced	1
coloc	CEDAR	CD19+ B cells	6p21.33	HSPA1B	0.924999	rs41293864	T	NA	rs707939	A	reduced	1
coloc-TWAS	CEDAR	CD14+ monocytes	6p21.33	HSPA1B	0.986	rs41293864	T	reduced	rs707939	A	reduced	1
coloc	CEDAR	CD4+ T cells	6p21.33	HSPA1L	0.956847	rs41293864	T	NA	rs707939	A	reduced	14
coloc-TWAS	CEDAR	CD4+ T cells	6p21.33	HSPA1L	0.921	rs41293864	T	reduced	rs707939	A	reduced	14
coloc-TWAS	CEDAR	CD19+ B cells	6p21.33	NELFE	0.991	rs41293864	T	reduced	rs707939	A	reduced	15
coloc	CEDAR	CD19+ B cells	6p21.33	NELFE	0.981044	rs41293864	T	NA	rs707939	A	reduced	15
coloc	Blueprint	monocytes	6p21.33	PRRC2A	0.914671	rs41293864	T	NA	rs707939	A	increased	13
coloc-TWAS	GTEx	whole blood	6p21.33	PRRC2A	0.988	rs41293864	T	increased	rs707939	A	increased	13
coloc-TWAS	GTEx	Not sun-exposed skin (suprapubic)	6p21.33	TGM3	0.918	rs41293864	T	reduced	rs6047624	T	reduced	205
coloc	TwinsUK	LCL - all subjects	8q21.13	ZBTB10	0.824699	rs6473227	A	increased	rs7824993	A	reduced	1
coloc	eQTLgen	whole blood	10p15.1	IL2RA	0.979815	rs6602364	G	increased	rs61839660	T	increased	1
TWAS	GTEx	Sun-exposed skin (lower leg)	10p15.1	RBM17	4.2e-06	rs6602364	G	decreased	rs10795733	C	decreased	2
coloc	eQTLgen	whole blood	11p13	PRR5L	0.947845	rs12295535	T	increased	rs12295535	T	increased	1
coloc	CEDAR	CD8+ T cells	11p13	PRR5L	0.521301	rs2218565	T	increased	rs2592555	C	increased	1
coloc	eQTLgen	whole blood	11p13	PRR5L	0.953806	rs2592555	C	increased	rs7925585	G	increased	1
coloc	TwinsUK	skin - all subjects	11p13	PRR5L	0.906632	rs2592555	C	increased	rs2592555	C	increased	1
coloc	CEDAR	CD4+ T cells	11p13	PRR5L	0.978586	rs2592555	C	increased	rs2592555	C	increased	1
coloc	TwinsUK	LCL - all subjects	11p13	PRR5L	0.981079	rs2592555	C	increased	rs2592555	C	increased	1
coloc	CEDAR	CD8+ T cells	11p13	PRR5L	0.521301	rs2592555	C	increased	rs2592555	C	increased	1
coloc	TwinsUK	LCL - all subjects	11p13	TRAF6	0.594058	rs12295535	T	reduced	rs142185235	A	reduced	3
coloc-TWAS	CEDAR	CD15+ granulocytes	11q13.1	EFEMP2	0.579	rs10791824	G	reduced	rs10791824	G	reduced	3
coloc	CEDAR	CD15+ granulocytes	11q13.1	EFEMP2	0.539615	rs10791824	G	reduced	rs10791824	G	reduced	3
TWAS	GTEx	whole blood	11q13.1	KAT5	1.9e-06	rs10791824	G	reduced	rs10791824	G	reduced	14
coloc	GTEx	Sun-exposed skin (lower leg)	11q13.1	KRT8P26	0.961718	rs10791824	G	reduced	rs10791824	G	reduced	34
TWAS	GTEx	Not sun-exposed skin (suprapubic)	11q13.1	KRT8P26	2.8e-07	rs10791824	G	reduced	rs10791824	G	reduced	34
TWAS	GTEx	EBV-transformed lymphocytes	11q13.1	OVOL1	1.6e-18	rs10791824	G	reduced	rs10791824	G	reduced	2
coloc	TwinsUK	LCL - all subjects	11q13.1	OVOL1	0.998741	rs10791824	G	reduced	rs10791824	G	reduced	2
coloc	GTEx	EBV-transformed lymphocytes	11q13.1	OVOL1	0.999383	rs10791824	G	reduced	rs10791824	G	reduced	2
TWAS	TwinsUK	LCL - all subjects	11q13.1	OVOL1	7.5e-18	rs10791824	G	reduced	rs10791824	G	reduced	2
coloc-TWAS	TwinsUK	LCL - all subjects	11q13.1	OVOL1	0.994	rs10791824	G	reduced	rs10791824	G	reduced	2
coloc-TWAS	GTEx	EBV-transformed lymphocytes	11q13.1	OVOL1	1	rs10791824	G	reduced	rs10791824	G	reduced	2
coloc	GTEx	spleen	11q13.1	OVOL1	0.626492	rs10791824	G	reduced	rs10791824	G	reduced	2
TWAS	GTEx	spleen	11q13.1	RNASEH2C	8.2e-07	rs10791824	G	reduced	rs10791824	G	reduced	8
TWAS	CEDAR	platelets	11q13.1	SIPA1	4.3e-05	rs10791824	G	increased	rs10791824	G	increased	5
coloc	GTEx	Not sun-exposed skin (suprapubic)	11q13.5	ACER3	0.778384	rs2212434	T	reduced	rs2212434	T	reduced	6
coloc	Blueprint	monocytes	11q13.5	EMSY	0.886792	rs2212434	T	reduced	rs2212434	T	reduced	2
coloc	eQTLgen	whole blood	11q13.5	LRRC32	0.978788	rs2212434	T	reduced	rs2212434	T	reduced	1
coloc	Kim-Hellmuth et al.	monocytes after 90 min exposure to MDP	11q24.3	ETS1	0.750133	rs7127307	C	NA	rs7127307	C	NA	1
coloc	Kim-Hellmuth et al.	monocytes after 90 min exposure to MDP	12q15	IFNG	0.690409	rs2227483	A	NA	rs1038165	C	NA	3
coloc-TWAS	GTEx	Not sun-exposed skin (suprapubic)	14q13.2	FAM177A1	0.997	rs2038255	T	increased	rs11156875	G	increased	4
coloc-TWAS	GTEx	Sun-exposed skin (lower leg)	14q13.2	FAM177A1	0.992	rs2038255	T	increased	rs11156875	G	increased	4
TWAS	GTEx	Not sun-exposed skin (suprapubic)	14q13.2	FAM177A1	2.2e-06	rs2038255	T	increased	rs11156875	G	increased	4
coloc	GTEx	Sun-exposed skin (lower leg)	14q13.2	FAM177A1	0.945799	rs2038255	T	increased	rs2038255	T	increased	4
coloc	GTEx	Not sun-exposed skin (suprapubic)	14q13.2	KIAA0391	0.961709	rs2038255	T	increased	rs11156875	G	increased	2
coloc-TWAS	GTEx	Sun-exposed skin (lower leg)	14q13.2	KIAA0391	0.999	rs2038255	T	increased	rs11156875	G	increased	2
coloc	TwinsUK	LCL - all subjects	14q13.2	KIAA0391	0.943375	rs2038255	T	increased	rs28399702	T	increased	2
coloc	CEDAR	CD14+ monocytes	14q13.2	KIAA0391	0.602845	rs2038255	T	increased	rs28399702	T	increased	2
coloc	TwinsUK	skin - all subjects	14q13.2	KIAA0391	0.639915	rs2038255	T	increased	rs2038255	T	increased	2
coloc-TWAS	GTEx	Not sun-exposed skin (suprapubic)	14q13.2	KIAA0391	0.998	rs2038255	T	increased	rs11156875	G	increased	2
coloc	GTEx	spleen	14q13.2	KIAA0391	0.950616	rs2038255	T	increased	rs2038255	T	increased	2
TWAS	GTEx	spleen	14q13.2	KIAA0391	2e-07	rs2038255	T	increased	rs11156875	G	increased	2
TWAS	TwinsUK	LCL - all subjects	14q13.2	KIAA0391	2.9e-09	rs2038255	T	increased	rs11156875	G	increased	2
coloc-TWAS	CEDAR	CD14+ monocytes	14q13.2	KIAA0391	0.749	rs2038255	T	increased	rs11156875	G	increased	2
coloc-TWAS	TwinsUK	LCL - all subjects	14q13.2	KIAA0391	0.997	rs2038255	T	increased	rs11156875	G	increased	2
coloc-TWAS	GTEx	spleen	14q13.2	KIAA0391	0.998	rs2038255	T	increased	rs11156875	G	increased	2
coloc-TWAS	CEDAR	CD19+ B cells	14q13.2	KIAA0391	0.731	rs2038255	T	increased	rs11156875	G	increased	2
coloc-TWAS	TwinsUK	skin - all subjects	14q13.2	KIAA0391	0.907	rs2038255	T	increased	rs11156875	G	increased	2
coloc	GTEx	Sun-exposed skin (lower leg)	14q13.2	KIAA0391	0.97004	rs2038255	T	increased	rs11156875	G	increased	2
coloc	CEDAR	CD8+ T cells	14q13.2	KIAA0391	0.96705	rs2038255	T	increased	rs28399702	T	increased	2
TWAS	CEDAR	CD14+ monocytes	14q13.2	KIAA0391	0.00013	rs2143950	T	increased	rs11156875	G	increased	2
coloc-TWAS	TwinsUK	LCL - all subjects	14q13.2	KIAA0391	0.997	rs2143950	T	increased	rs11156875	G	increased	2
coloc-TWAS	GTEx	Not sun-exposed skin (suprapubic)	14q13.2	PPP2R3C	0.992	rs2038255	T	increased	rs11156875	G	increased	1
coloc	Blueprint	neutrophils	14q13.2	PPP2R3C	0.925397	rs2038255	T	reduced	rs2415262	T	reduced	1
coloc	eQTLgen	whole blood	14q13.2	PPP2R3C	0.674899	rs2038255	T	reduced	rs2038255	T	reduced	1
coloc	CEDAR	CD15+ granulocytes	14q13.2	PPP2R3C	0.963079	rs2038255	T	reduced	rs28365850	A	reduced	1
coloc-TWAS	CEDAR	CD15+ granulocytes	14q13.2	PPP2R3C	0.998	rs2038255	T	reduced	rs11156875	G	reduced	1
coloc	GTEx	whole blood	14q13.2	PPP2R3C	0.97307	rs2038255	T	reduced	rs2415260	A	reduced	1
coloc-TWAS	GTEx	Sun-exposed skin (lower leg)	14q13.2	PPP2R3C	0.998	rs2038255	T	increased	rs11156875	G	increased	1
coloc-TWAS	GTEx	whole blood	14q13.2	PPP2R3C	0.999	rs2038255	T	reduced	rs11156875	G	reduced	1
coloc	TwinsUK	LCL - noneczema subjects	14q13.2	PPP2R3C	0.840244	rs2038255	T	reduced	rs2038255	T	reduced	1
coloc-TWAS	CEDAR	colon	14q13.2	PPP2R3C	0.955	rs2038255	T	increased	rs11156875	G	increased	1
coloc	GTEx	Not sun-exposed skin (suprapubic)	14q13.2	PPP2R3C	0.942822	rs2038255	T	increased	rs7144423	T	increased	1
TWAS	GTEx	whole blood	14q13.2	PPP2R3C	2e-07	rs2038255	T	reduced	rs11156875	G	reduced	1
coloc	GTEx	Sun-exposed skin (lower leg)	14q13.2	PPP2R3C	0.953092	rs2038255	T	increased	rs11156875	G	increased	1
coloc-TWAS	TwinsUK	LCL - all subjects	14q13.2	PPP2R3C	0.816	rs2038255	T	reduced	rs11156875	G	reduced	1
TWAS	GTEx	Sun-exposed skin (lower leg)	14q13.2	PPP2R3C	1.6e-07	rs2038255	T	increased	rs11156875	G	increased	1
coloc-TWAS	TwinsUK	LCL - all subjects	14q13.2	PPP2R3C	0.816	rs2143950	T	reduced	rs11156875	G	increased	1
TWAS	GTEx	transformed fibroblasts	14q13.2	PSMA6	5.3e-06	rs2038255	T	increased	rs11156875	G	increased	5
coloc-TWAS	GTEx	transformed fibroblasts	14q13.2	PSMA6	0.962	rs2038255	T	increased	rs11156875	G	increased	5
coloc	eQTLgen	whole blood	14q32.32	TRAF3	0.924913	rs7146581	C	reduced	rs71421262	G	reduced	1
coloc	Blueprint	CD4+ T cells	14q32.32	TRAF3	0.847224	rs7146581	T	NA	rs79589176	A	reduced	1
coloc	CEDAR	rectum	16p13.13	CLEC16A	0.732771	rs2041733	C	increased	rs2041733	C	increased	2
TWAS	CEDAR	rectum	16p13.13	DEXI	0.00012	rs2041733	C	increased	rs2041733	C	increased	1
coloc	GTEx	Sun-exposed skin (lower leg)	17q21.2	STAT3	0.501371	rs12951971	G	reduced	rs4796793	G	reduced	2
coloc	GTEx	Sun-exposed skin (lower leg)	17q21.2	CAVIN1	0.682	rs12951971	G	reduced	rs7219739	T	reduced	4
coloc	TwinsUK	LCL - all subjects	17q21.2	CAVIN1	0.55	rs12951971	G	reduced	rs12951971	G	reduced	4
coloc	GTEx	whole blood	17q25.3	AC061992.1	0.909946	rs11657987	T	reduced	rs11656568	A	reduced	17
coloc	GTEx	Sun-exposed skin (lower leg)	17q25.3	PGS1	0.945805	rs11657987	T	reduced	rs2376583	T	reduced	2
coloc	TwinsUK	LCL - all subjects	17q25.3	PGS1	0.689169	rs11657987	T	reduced	rs2376583	T	reduced	2
coloc	GTEx	Not sun-exposed skin (suprapubic)	17q25.3	PGS1	0.695628	rs11657987	T	reduced	rs11657860	G	reduced	2
coloc	GTEx	transformed fibroblasts	17q25.3	PGS1	0.978658	rs11657987	T	reduced	rs11656568	T	reduced	2
coloc-TWAS	GTEx	transformed fibroblasts	17q25.3	PGS1	0.982	rs11657987	T	reduced	rs4129767	A	reduced	2
coloc	CEDAR	CD4+ T cells	19p13.2	MAP2K7	0.898827	rs2918307	G	NA	rs2967675	T	reduced	3
TWAS	GTEx	transformed fibroblasts	20q13.33	ARFRP1	7.7e-10	rs4809219	C	reduced	rs6062509	G	reduced	3
coloc	Blueprint	neutrophils	20q13.33	ARFRP1	0.913094	rs4809219	C	increased	rs6062497	C	increased	3
coloc-TWAS	GTEx	whole blood	20q13.33	ARFRP1	0.967	rs4809219	C	increased	rs6062509	G	increased	3
coloc	GTEx	whole blood	20q13.33	ARFRP1	0.884	rs4809219	C	increased	rs6062510	G	increased	3
coloc	Blueprint	CD4+ T cells	20q13.33	ARFRP1	0.764274	rs4809219	C	reduced	rs4809219	C	reduced	3
coloc	GTEx	transformed fibroblasts	20q13.33	ARFRP1	0.830397	rs4809219	C	reduced	rs6062497	C	reduced	3
coloc-TWAS	GTEx	transformed fibroblasts	20q13.33	ARFRP1	0.99	rs4809219	C	reduced	rs6062509	G	reduced	3
TWAS	TwinsUK	LCL - all subjects	20q13.33	GMEB2	5e-06	rs4809219	C	increased	rs6062509	G	increased	4
coloc	GTEx	Sun-exposed skin (lower leg)	20q13.33	LIME1	0.86848	rs4809219	C	increased	rs6011040	A	increased	2
coloc-TWAS	CEDAR	CD4+ T cells	20q13.33	LIME1	0.993	rs4809219	C	reduced	rs6062509	G	reduced	2
coloc-TWAS	GTEx	Sun-exposed skin (lower leg)	20q13.33	LIME1	0.986	rs4809219	C	increased	rs6062509	G	increased	2
coloc-TWAS	TwinsUK	skin - all subjects	20q13.33	LIME1	0.992	rs4809219	C	increased	rs6062509	G	increased	2
coloc	CEDAR	CD4+ T cells	20q13.33	LIME1	0.92236	rs4809219	C	reduced	rs6062506	T	reduced	2
coloc	GTEx	spleen	20q13.33	LIME1	0.719653	rs4809219	C	increased	rs4809221	G	increased	2
coloc	eQTLgen	whole blood	20q13.33	LIME1	0.893311	rs4809219	C	increased	rs4809329	C	increased	2
coloc	CEDAR	CD8+ T cells	20q13.33	LIME1	0.597137	rs4809219	C	reduced	rs4809219	C	reduced	2
TWAS	GTEx	whole blood	20q13.33	LIME1	2.3e-07	rs4809219	C	increased	rs6062509	G	increased	2
coloc	CEDAR	CD19+ B cells	20q13.33	LIME1	0.756127	rs4809219	C	reduced	rs4809219	C	reduced	2
coloc-TWAS	GTEx	whole blood	20q13.33	LIME1	0.988	rs4809219	C	increased	rs6062509	G	increased	2
coloc	GTEx	whole blood	20q13.33	LIME1	0.912534	rs4809219	C	increased	rs1056441	T	increased	2
coloc	GTEx	Not sun-exposed skin (suprapubic)	20q13.33	LIME1	0.894913	rs4809219	C	increased	rs6062506	T	increased	2
coloc-TWAS	GTEx	Not sun-exposed skin (suprapubic)	20q13.33	LIME1	0.986	rs4809219	C	increased	rs6062509	G	increased	2
TWAS	CEDAR	CD4+ T cells	20q13.33	LIME1	2.8e-10	rs4809219	C	reduced	rs6062509	G	reduced	2
coloc	TwinsUK	skin - all subjects	20q13.33	LIME1	0.915973	rs4809219	C	increased	rs6062510	G	increased	2
TWAS	TwinsUK	skin - all subjects	20q13.33	LIME1	2.9e-10	rs4809219	C	increased	rs4809219	C	increased	2
coloc-TWAS	CEDAR	rectum	20q13.33	RBBP8NL	0.949	rs4809219	C	reduced	rs6062509	G	reduced	16
coloc	Blueprint	CD4+ T cells	20q13.33	SLC2A4RG	0.948891	rs4809219	C	increased	rs6062510	G	increased	7
coloc	GTEx	Not sun-exposed skin (suprapubic)	20q13.33	STMN3	0.740089	rs4809219	C	increased	rs1056441	T	increased	1
TWAS	GTEx	Not sun-exposed skin (suprapubic)	20q13.33	STMN3	1.5e-08	rs4809219	C	increased	rs6062509	G	increased	1
coloc-TWAS	GTEx	Sun-exposed skin (lower leg)	20q13.33	STMN3	0.992	rs4809219	C	increased	rs6062509	G	increased	1
coloc	GTEx	whole blood	20q13.33	STMN3	0.866344	rs4809219	C	reduced	rs3787089	C	reduced	1
coloc	GTEx	Sun-exposed skin (lower leg)	20q13.33	STMN3	0.942637	rs4809219	C	increased	rs4809221	G	increased	1
coloc	Blueprint	CD4+ T cells	20q13.33	STMN3	0.643393	rs4809219	C	reduced	rs4809219	C	reduced	1
coloc	Blueprint	monocytes	20q13.33	STMN3	0.912982	rs4809219	C	reduced	rs4809219	C	reduced	1
coloc-TWAS	GTEx	whole blood	20q13.33	STMN3	0.976	rs4809219	C	reduced	rs6062509	G	reduced	1
TWAS	GTEx	Sun-exposed skin (lower leg)	20q13.33	STMN3	1.6e-10	rs4809219	C	increased	rs6062509	G	increased	1
coloc	TwinsUK	skin - all subjects	20q13.33	STMN3	0.847984	rs4809219	C	increased	rs6062486	G	increased	1
coloc-TWAS	GTEx	Not sun-exposed skin (suprapubic)	20q13.33	STMN3	0.955	rs4809219	C	increased	rs6062509	G	increased	1
coloc	Sun et al.	whole blood	20q13.33	TNFRSF6B	0.723225	rs4809219	C	increased	rs6062510	G	increased	5
TWAS	CEDAR	rectum	20q13.33	UCKL1	0.00033	rs4809219	C	increased	rs6062509	G	increased	13

## Sheet: Table S4
probeID	ProbeChr	Gene	Probe_bp	topSNP	topSNP_chr	topSNP_bp	A1	A2	Freq	b_GWAS	se_GWAS	p_GWAS	b_eQTL	se_eQTL	p_eQTL	b_SMR	se_SMR	p_SMR	p_HEIDI	nsnp_HEIDI	tissue	locus	gene_rank
OVOL1	11	OVOL1	65559411	rs10791824	11	65559266	G	A	0.574553	0.111379	0.0126867	1.64642e-18	-0.766903	0.109563	2.56603e-12	-0.145233	0.0265362	4.42452e-08	0.116966	20	Cells_EBV-transformed_lymphocytes	11q13.1	2
PPP2R3C	14	PPP2R3C	35554673	rs7156322	14	35544330	G	A	0.158052	0.0945362	0.0164365	8.83993e-09	-1.498	0.123573	8.04001e-34	-0.0631083	0.0121447	2.03207e-07	0.592371	20	neut_BLUEPRINT	14q13.2	1
PPP2R3C	14	PPP2R3C	35573198	rs146424514	14	35621393	A	G	0.161034	0.0990758	0.0164133	1.57685e-09	0.756594	0.0855438	9.19177e-19	0.13095	0.0262646	6.17064e-07	0.131852	20	Pancreas	14q13.2	1
PPP2R3C	14	PPP2R3C	35573198	rs2415260	14	35570243	A	G	0.162028	0.0977536	0.0162708	1.87909e-09	-0.409336	0.0306813	1.32701e-40	-0.23881	0.0435935	4.299e-08	0.17852	20	Whole_Blood	14q13.2	1
KIAA0391	14	KIAA0391	35667161	rs7144423	14	35572547	T	C	0.163022	0.0984788	0.0169803	6.64833e-09	0.473995	0.0510638	1.65704e-20	0.207763	0.0422413	8.72153e-07	0.311319	20	Adipose_Subcutaneous	14q13.2	2
KIAA0391	14	KIAA0391	35667161	rs941653	14	35592538	G	C	0.16501	0.0947509	0.0162136	5.09878e-09	0.302834	0.0364304	9.357e-17	0.312881	0.065446	1.74646e-06	0.0121906	20	Skin_Sun_Exposed_Lower_leg	14q13.2	2
KIAA0391	14	KIAA0391	35667161	rs12586305	14	35654467	G	T	0.15507	0.0997041	0.0172536	7.5263e-09	0.810838	0.107889	5.67034e-14	0.122964	0.0268418	4.62596e-06	0.114575	20	Spleen	14q13.2	2
KIAA0391	14	KIAA0391	35667161	rs146424514	14	35621393	A	G	0.161034	0.0990758	0.0164133	1.57685e-09	0.417019	0.0334118	9.45834e-36	0.237581	0.0437201	5.50608e-08	0.138456	20	Lung	14q13.2	2
FAM177A1	14	FAM177A1	35548224	rs79888893	14	35510676	C	G	0.157058	0.0920886	0.016371	1.85403e-08	0.379998	0.0468564	5.06854e-16	0.24234	0.0524308	3.79903e-06	0.11443	20	Adipose_Subcutaneous	14q13.2	4
FAM177A1	14	FAM177A1	35548224	rs75889859	14	35539054	C	T	0.158052	0.0941713	0.0163999	9.34567e-09	0.28531	0.0320225	5.11875e-19	0.330067	0.0683846	1.38868e-06	0.921615	20	Lung	14q13.2	4
FAM177A1	14	FAM177A1	35548224	rs80031420	14	35556121	A	G	0.162028	0.096198	0.0162491	3.21551e-09	0.281197	0.0376947	8.66238e-14	0.342102	0.0737714	3.52954e-06	0.0338533	20	Skin_Sun_Exposed_Lower_leg	14q13.2	4
ENSG00000187145	1	MRPS21	150273851	rs1097066	1	150320717	A	G	0.594433	-0.0660433	0.0126678	1.85331e-07	0.416261	0.0311401	9.38346e-41	-0.158658	0.032665	1.19096e-06	0.0234366	20	Thyroid	1q21.2	1
RPRD2	1	ENSG00000163125	150392304	rs11205357	1	150267798	T	C	0.380716	-0.0703956	0.0126494	2.61976e-08	-0.115334	0.010186	1.01187e-29	0.610366	0.122208	5.89993e-07	0.0124072	20	eQTLGen	1q21.2	2
TARS2	1	TARS2	150469982	rs1694364	1	150321066	G	T	0.591451	-0.0664807	0.0126482	1.471e-07	-0.196241	0.0207064	2.60966e-21	0.338771	0.0737009	4.29527e-06	0.309667	20	Muscle_Skeletal	1q21.2	3
TARS2	1	ENSG00000143374	150469982	rs7512552	1	150265704	T	C	0.449304	-0.0735755	0.0123258	2.38414e-09	-0.121584	0.00980881	2.76761e-35	0.605141	0.11252	7.52823e-08	0.0788506	20	eQTLGen	1q21.2	3
FLG	1	FLG	152286165	rs12047495	1	152169661	T	C	0.584493	0.0674119	0.0130707	2.50315e-07	-0.792554	0.066808	1.83915e-32	-0.0850565	0.017983	2.2472e-06	0.0155319	20	Artery_Aorta	1q21.3	6
FLG-AS1	1	FLG-AS1	152239882	rs7545406	1	152193286	T	G	0.585487	0.0641741	0.0130244	8.34118e-07	-0.99025	0.0597601	1.14034e-61	-0.0648059	0.0137218	2.32571e-06	0.0276954	20	Esophagus_Muscularis	1q21.3	21
STMN3	20	STMN3	62277920	rs3787088	20	62316634	G	T	0.705765	0.0871365	0.0138066	2.76839e-10	0.201993	0.0293951	6.34639e-12	0.431384	0.092806	3.348e-06	0.0298539	20	Whole_Blood	20q13.33	1
LIME1	20	LIME1	62369045	rs6011040	20	62337406	G	A	0.707753	0.0861474	0.0136735	2.97057e-10	-0.272247	0.0329647	1.47205e-16	-0.316431	0.0631707	5.46721e-07	0.0321476	20	Skin_Sun_Exposed_Lower_leg	20q13.33	2
ARFRP1	20	ARFRP1	62329996	rs6011040	20	62337406	G	A	0.707753	0.0861474	0.0136735	2.97057e-10	-1.04	0.101751	1.59601e-24	-0.082834	0.0154447	8.17311e-08	0.113914	20	neut_BLUEPRINT	20q13.33	3
RTEL1	20	RTEL1	62308384	rs7361098	20	62312755	A	G	0.796223	0.0918971	0.0154755	2.88144e-09	0.420741	0.0413079	2.30216e-24	0.218417	0.0425762	2.89694e-07	0.131369	20	Artery_Tibial	20q13.33	15
RTEL1	20	RTEL1	62308384	rs6010620	20	62309839	G	A	0.794235	0.0893877	0.01534	5.63965e-09	0.359206	0.0482288	9.47994e-14	0.248848	0.0542224	4.44539e-06	0.321949	20	Artery_Aorta	20q13.33	15
IL18RAP	2	IL18RAP	103035149	rs6734762	2	103062926	T	C	0.528827	-0.0581526	0.0122311	1.98939e-06	1.198	0.0775233	7.15398e-54	-0.0485414	0.0106819	5.51225e-06	0.0450301	20	neut_BLUEPRINT	2q12.1	2
IL18RAP	2	IL18RAP	103052087	rs2272128	2	103039929	A	G	0.777336	-0.0995774	0.0144075	4.79609e-12	0.305425	0.024669	3.31611e-35	-0.326029	0.0540245	1.5912e-09	0.0834786	20	Whole_Blood	2q12.1	2
IL1RL1	2	ENSG00000115602	102948229	rs1420106	2	103035044	A	G	0.222664	0.0994543	0.0144467	5.80953e-12	-0.185494	0.00987845	1.1517e-78	-0.53616	0.0829513	1.02274e-10	0.033338	20	eQTLGen	2q12.1	3
ENSG00000234389	2	AC007278.3	103055173	rs6734762	2	103062926	T	C	0.528827	-0.0581526	0.0122311	1.98939e-06	1.149	0.0804574	2.88097e-46	-0.0506114	0.0112194	6.45041e-06	0.0425223	20	neut_BLUEPRINT	2q12.1	5
ENSG00000236525	2	ENSG00000236525	103051108	rs10206291	2	103038863	C	T	0.529821	-0.0610109	0.0122809	6.76639e-07	0.282465	0.00878864	1.22788e-226	-0.215995	0.0439939	9.12416e-07	0.00467275	20	eQTLGen	2q12.1	9
ENSG00000236525	2	AC007278.2	103050417	rs6734762	2	103062926	T	C	0.528827	-0.0581526	0.0122311	1.98939e-06	1.149	0.0801477	1.30298e-46	-0.0506114	0.0112151	6.39799e-06	0.054923	20	neut_BLUEPRINT	2q12.1	9
ENSG00000236525	2	AC007278.2	103051108	rs1420106	2	103035044	G	A	0.777336	-0.0994543	0.0144467	5.80953e-12	0.239243	0.0294494	4.51582e-16	-0.415704	0.0791504	1.5039e-07	0.0422415	20	Whole_Blood	2q12.1	9
ENSG00000236525	2	ENSG00000236525	103051108	rs10206291	2	103038863	C	T	0.529821	-0.0610109	0.0122809	6.76639e-07	0.282465	0.00878864	1.22788e-226	-0.215995	0.0439939	9.12416e-07	0.00467275	20	eQTLGen	2q12.1	10
ENSG00000236525	2	AC007278.2	103050417	rs6734762	2	103062926	T	C	0.528827	-0.0581526	0.0122311	1.98939e-06	1.149	0.0801477	1.30298e-46	-0.0506114	0.0112151	6.39799e-06	0.054923	20	neut_BLUEPRINT	2q12.1	10
ENSG00000236525	2	AC007278.2	103051108	rs1420106	2	103035044	G	A	0.777336	-0.0994543	0.0144467	5.80953e-12	0.239243	0.0294494	4.51582e-16	-0.415704	0.0791504	1.5039e-07	0.0422415	20	Whole_Blood	2q12.1	10
KIF3A	5	ENSG00000131437	132050825	rs2299004	5	132057838	C	T	0.289264	0.0868997	0.0138156	3.17532e-10	-0.07567	0.00899549	4.03077e-17	-1.1484	0.227974	4.718e-07	0.00417211	20	eQTLGen	5q31.1	1
KIF3A	5	ENSG00000131437	132050825	rs2299004	5	132057838	C	T	0.289264	0.0868997	0.0138156	3.17532e-10	-0.07567	0.00899549	4.03077e-17	-1.1484	0.227974	4.718e-07	0.00417211	20	eQTLGen	5q31.1	10
FKBPL	6	ENSG00000204315	32097276	rs28383315	6	32587281	G	A	0.140159	-0.124931	0.023464	1.01304e-07	0.176342	0.0155714	9.89048e-30	-0.708455	0.147031	1.44714e-06	0.0446239	20	eQTLGen	6p21.32	12
PRRC2A	6	ENSG00000204469	31597022	rs707939	6	31726688	A	C	0.368787	0.0707548	0.0128924	4.06297e-08	0.101576	0.00978215	2.93841e-25	0.69657	0.143561	1.22168e-06	0.0217303	20	eQTLGen	6p21.32	101
PRRC2A	6	ENSG00000204469	31597022	rs707939	6	31726688	A	C	0.368787	0.0707548	0.0128924	4.06297e-08	0.101576	0.00978215	2.93841e-25	0.69657	0.143561	1.22168e-06	0.0217303	20	eQTLGen	6p21.33	13
FKBPL	6	ENSG00000204315	32097276	rs28383315	6	32587281	G	A	0.140159	-0.124931	0.023464	1.01304e-07	0.176342	0.0155714	9.89048e-30	-0.708455	0.147031	1.44714e-06	0.0446239	20	eQTLGen	6p21.33	167
