# Supplementary material for: Triangulating Molecular Evidence to Prioritize Candidate Causal Genes at Established Atopic Dermatitis Loci
Source: J Invest Dermatol. 2021 Nov;141(11):2620–9. doi: 10.1016/j.jid.2021.03.027 (PMC8592116; doi:10.1016/j.jid.2021.03.027)
Supplement: Supplementary Data Table 2 [file mmc3.xlsx]

## Sheet: ARCHS4_TFs_Coexp
Term	Overlap.top_3	P.value.top_3	Adjusted.P.value.top_3	Old.P.value.top_3	Old.Adjusted.P.value.top_3	Z.score.top_3	Combined.Score.top_3	Genes.top_3	Overlap.previously_known	P.value.previously_known	Adjusted.P.value.previously_known	Old.P.value.previously_known	Old.Adjusted.P.value.previously_known	Z.score.previously_known	Combined.Score.previously_known	Genes.previously_known
BATF3_human_tf_ARCHS4_coexpression	8/299	1.60891e-05	0.00947609	2.11054e-06	0.00161418	-1.90737	21.0524	SOCS3;PFKFB3;IFNG;IL2RA;DHX58;HLA-DRA;HLA-DRB1;HLA-DQB1	3/299	0.00228534	0.0162744	0.000935082	0.00665892	-1.87784	11.4196	FCER1G;IL31;FCER1A
IFI16_human_tf_ARCHS4_coexpression	6/299	0.000900551	0.0359402	0.000200119	0.00798658	-1.5895	11.1464	INPP5D;IRF1;ADAR;ETS1;IL18R1;HLA-DRB1	3/299	0.00228534	0.0162744	0.000935082	0.00665892	-1.57762	9.59389	IFNGR1;STAT6;TLR2
NFKB1_human_tf_ARCHS4_coexpression	7/299	0.000129514	0.00947609	2.20617e-05	0.00161418	-1.60424	14.3607	SOCS3;PFKFB3;TRAF3;IL2RA;IRF1;DHX58;HLA-DRB1	3/299	0.00228534	0.0162744	0.000935082	0.00665892	-1.5546	9.45387	FCER1G;STAT6;TLR2
RELB_human_tf_ARCHS4_coexpression	6/299	0.000900551	0.0359402	0.000200119	0.00798658	-1.61294	11.3108	SOCS3;PFKFB3;RAB5C;TRAF3;IRF1;HLA-DRB1	3/299	0.00228534	0.0162744	0.000935082	0.00665892	-1.58233	9.62254	FCER1G;STAT6;TLR2
RORA_human_tf_ARCHS4_coexpression	6/299	0.000900551	0.0359402	0.000200119	0.00798658	-1.55896	10.9322	KIAA1109;TRPC3;IL7R;ETS1;PAG1;RPTN	4/299	0.000126969	0.00271253	3.81807e-05	0.000815678	-1.57287	14.1111	FLG;FLG2;SPINK5;LOR

## Sheet: BioCarta_2016
Term	Overlap.top_3	P.value.top_3	Adjusted.P.value.top_3	Old.P.value.top_3	Old.Adjusted.P.value.top_3	Z.score.top_3	Combined.Score.top_3	Genes.top_3	Overlap.previously_known	P.value.previously_known	Adjusted.P.value.previously_known	Old.P.value.previously_known	Old.Adjusted.P.value.previously_known	Z.score.previously_known	Combined.Score.previously_known	Genes.previously_known
IFN gamma signaling pathway _Homo sapiens_h_ifngPathway	0.166667	0.0222929	0.0543389	0.0794465	0.258201	3.53271	-13.4366	IFNG	0.166667	0.00538854	0.0143694	0.030677	0.0818053	-0.214327	1.11953	IFNGR1
IL 4 signaling pathway_Homo sapiens_h_il4Pathway	0.133333	0.00141159	0.00688152	0.0158397	0.0772187	-0.804994	5.2832	HLA-DRA;HLA-DRB1	0.133333	7.97739e-05	0.000638191	0.00216199	0.0172959	-1.5579	14.7008	IL4;STAT6

## Sheet: GO_Biological_Process_2018
Term	Overlap.top_3	P.value.top_3	Adjusted.P.value.top_3	Old.P.value.top_3	Old.Adjusted.P.value.top_3	Z.score.top_3	Combined.Score.top_3	Genes.top_3	Overlap.previously_known	P.value.previously_known	Adjusted.P.value.previously_known	Old.P.value.previously_known	Old.Adjusted.P.value.previously_known	Z.score.previously_known	Combined.Score.previously_known	Genes.previously_known
cellular response to cytokine stimulus (GO:0071345)	8/457	0.000308896	0.0113479	0.000439671	0.0161521	-1.15297	9.31888	SOCS3;IL22;INPP5D;IL2RA;IRF1;STAT3;IL6R;IL18R1	4/457	0.000638286	0.00862827	0.00174832	0.0215626	-1.15672	8.50968	IL4;IL31;IFNGR1;STAT6
cellular response to interleukin-7 (GO:0098761)	0.1	0.00252351	0.053376	0.00333898	0.0706244	-1.95303	11.6832	STAT3;IL7R	0.05	0.0178553	0.0477577	0.0244341	0.0668181	-1.92508	7.74933	TSLP
cytokine-mediated signaling pathway (GO:0019221)	19/634	1.38707e-12	9.68172e-10	2.60945e-12	1.8214e-09	-1.3456	36.74	IL22;STAT3;ADAR;SOCS3;IL1RL1;IL18RAP;IFNG;TRAF3;INPP5D;IL2RA;TRAF6;IRF1;CSNK2B;HLA-DRA;IL7R;IL6R;IL18R1;HLA-DRB1;HLA-DQB1	5/634	0.000191524	0.0035432	0.000660941	0.0122274	-1.33549	11.4324	IL4;IL31;TSLP;IFNGR1;STAT6
establishment of skin barrier (GO:0061436)	0.117647	0.00181949	0.0453574	0.00249048	0.0620841	-2.76113	17.4205	RPTN;HRNR	0.235294	1.08482e-09	8.02764e-08	7.74895e-09	5.73423e-07	-2.78885	57.567	FLG;FLG2;TMEM79;CLDN1
interleukin-7-mediated signaling pathway (GO:0038111)	0.1	0.00252351	0.053376	0.00333898	0.0706244	-1.84411	11.0317	STAT3;IL7R	0.05	0.0178553	0.0477577	0.0244341	0.0668181	-1.81546	7.30803	TSLP
positive regulation of cytokine production (GO:0001819)	6/221	0.000181455	0.00889676	0.000257703	0.0128483	-1.94253	16.7339	IFNG;TRAF6;IRF1;DHX58;IL6R;HSPA1B	4/221	3.93137e-05	0.000929638	0.000116157	0.00257869	-1.94999	19.7806	IL4;TSLP;STAT6;TLR2
positive regulation of lymphocyte differentiation (GO:0045621)	0.117647	0.00181949	0.0453574	0.00249048	0.0620841	-2.16908	13.6851	IL22;PPP2R3C	0.0588235	0.0151964	0.0443894	0.0209782	0.0634716	-2.13223	8.92699	IL4
regulation of DNA recombination (GO:0000018)	0.0882353	0.000278776	0.0108103	0.000407835	0.0158149	-1.63524	13.3846	RAD50;IL7R;ZNF365	0.0294118	0.0301745	0.0582498	0.0404101	0.0780091	-1.58198	5.53813	IL4
regulation of response to interferon-gamma (GO:0060330)	0.133333	0.00141159	0.0394117	0.00199076	0.0555819	-2.23306	14.6557	SOCS3;IFNG	0.0666667	0.0134199	0.0425604	0.018668	0.0627922	-2.17739	9.38677	IFNGR1
regulation of T cell differentiation (GO:0045580)	0.0882353	0.000278776	0.0108103	0.000407835	0.0158149	-1.68209	13.7681	IL22;IFNG;IL2RA	0.0588235	0.000421924	0.00709222	0.000801652	0.013429	-1.68555	13.0978	IL4;SPINK5
regulation of water loss via skin (GO:0033561)	0.117647	0.00181949	0.0453574	0.00249048	0.0620841	-2.57219	16.2285	RPTN;HRNR	0.235294	1.08482e-09	8.02764e-08	7.74895e-09	5.73423e-07	-2.59201	53.504	FLG;FLG2;TMEM79;CLDN1

## Sheet: Jensen_COMPARTMENTS
Term	Overlap.top_3	P.value.top_3	Adjusted.P.value.top_3	Old.P.value.top_3	Old.Adjusted.P.value.top_3	Z.score.top_3	Combined.Score.top_3	Genes.top_3	Overlap.previously_known	P.value.previously_known	Adjusted.P.value.previously_known	Old.P.value.previously_known	Old.Adjusted.P.value.previously_known	Z.score.previously_known	Combined.Score.previously_known	Genes.previously_known
External_side_of_plasma_membrane	5/212	0.00120702	0.0205193	0.00160516	0.0272878	-1.65323	11.1091	IL1RL1;IFNG;IL2RA;IL7R;HLA-DRB1	3/212	0.00085195	0.0104869	0.000955966	0.0119719	-1.97062	13.9283	IL4;FCER1G;FCER1A
Fc-epsilon_receptor_I_complex	0.038961	0.00303641	0.0398338	0.00380394	0.0508097	-1.02375	5.93478	IL1RL1;INPP5D;CD207	0.038961	4.29481e-05	0.00102718	5.19536e-05	0.00124256	-1.97137	19.8231	IL4;FCER1G;FCER1A
Interferon_regulatory_factor_3_complex	6/148	1.96194e-05	0.00122294	3.08822e-05	0.00194329	-2.53788	27.508	IFNG;TRAF3;TRAF6;IRF1;DHX58;ADAR	2/148	0.00769974	0.0454277	0.00833261	0.0498221	-1.46025	7.10641	TSLP;TLR2
Interferon_regulatory_factor_7_complex	0.0408163	0.000504714	0.0128702	0.000685678	0.0174848	-2.01554	15.301	IL1RL1;IFNG;TRAF6;IRF1	0.0204082	0.00345492	0.0275434	0.00379261	0.0302356	-1.56584	8.87514	TSLP;TLR2
Interferon_regulatory_factor_complex	7/235	2.84662e-05	0.00146826	4.4422e-05	0.00238954	-2.94021	30.7745	IFNG;TRAF3;TRAF6;IRF1;STAT3;DHX58;ADAR	5/235	1.62324e-06	8.41098e-05	2.00016e-06	0.000101707	-3.07991	41.0586	IL4;TSLP;IFNGR1;STAT6;TLR2
interleukin-12_complex	13/504	4.31289e-08	1.20977e-05	9.12239e-08	2.55883e-05	-4.47751	75.9344	STAT3;CLEC16A;SOCS3;IL18RAP;IFNG;ATG16L1;IL2RA;IRF1;CD207;IL7R;IL6R;IL18R1;HLA-DQB1	5/504	6.50453e-05	0.00140369	7.56499e-05	0.00166969	-3.82933	36.9163	IL4;TSLP;IFNGR1;STAT6;TLR2
interleukin-12_receptor_complex	0.0612245	0.000824381	0.0162476	0.00110636	0.0221668	-0.0118785	0.0843475	SOCS3;IFNG;HLA-DQB1	0.0408163	0.00087742	0.0104869	0.00100328	0.0119719	-0.359095	2.5275	IL4;IFNGR1
interleukin-2_receptor_complex	5/121	9.18021e-05	0.0034334	0.000134754	0.0050398	-1.72361	16.0225	RBM17;IFNG;TRAF3;IL2RA;IL6R	2/121	0.00521309	0.0347943	0.00567725	0.0380511	-0.377177	1.98266	IL4;FCER1A
interleukin-23_complex	13/456	1.32895e-08	7.45539e-06	2.9267e-08	1.64188e-05	-3.92928	71.2626	IL22;STAT3;CLEC16A;SOCS3;IL1RL1;IFNG;ATG16L1;IL2RA;IRF1;IL7R;IL6R;IL18R1;HLA-DQB1	4/456	0.000633057	0.00973983	0.000716218	0.0112873	-3.03554	22.3566	IL4;TSLP;IFNGR1;TLR2
interleukin-27_complex	6/222	0.000185947	0.00579534	0.000267675	0.00834253	-2.15276	18.4923	SOCS3;KIAA1109;IFNG;IRF1;STAT3;IL7R	3/222	0.000973419	0.010745	0.00109008	0.0120328	-1.79482	12.4465	IL4;IL31;TLR2
interleukin-35_complex	10/281	9.47438e-08	1.77171e-05	1.89332e-07	3.5405e-05	-3.26727	52.8386	SOCS3;KIAA1109;IFNG;IL2RA;IRF1;STAT3;CLEC16A;IL7R;IL6R;IL18R1	6/281	1.17486e-07	1.68592e-05	1.48954e-07	2.13749e-05	-3.31557	52.9063	IL4;IL31;TSLP;IFNGR1;STAT6;TLR2
Mre11_complex	6/295	0.000839891	0.0162476	0.00115178	0.0222809	-2.60054	18.4176	IL1RL1;RAD50;LRRC32;IL18R1;ZNF365;HLA-DQB1	3/295	0.00219949	0.0210418	0.00243676	0.0233117	-2.57141	15.7358	IL4;FCER1A;STAT6
NF-kappaB_complex	13/864	1.7627e-05	0.00122294	3.11757e-05	0.00194329	-5.91662	64.7638	STAT3;ETS1;SOCS3;IL1RL1;IL18RAP;IFNG;TRAF3;IL2RA;TRAF6;IRF1;MAP2K7;IL6R;IL18R1	5/864	0.000796099	0.0104869	0.000905346	0.0119719	-5.3832	38.4134	IL4;TSLP;IFNGR1;STAT6;TLR2
Rhoptry	0.0638298	1.42255e-06	0.000159611	2.58874e-06	0.000290456	-2.34337	31.5489	EGR2;RAB5C;IFNG;IRF1;STAT3;HLA-DRB1	0.0212766	0.00318402	0.0272307	0.00350141	0.0302356	-1.46667	8.43279	IL4;STAT6
S100A8_complex	10/351	7.34841e-07	0.000103061	1.35734e-06	0.000190367	-3.61461	51.0514	CRNN;SOCS3;IL22;IFNG;STAT3;IL18R1;RPTN;HLA-DRB1;HRNR;HLA-DQB1	7/351	1.30199e-08	3.73672e-06	1.67055e-08	4.79448e-06	-3.70461	67.2637	FLG;SPRR3;TSLP;SPINK5;LOR;IVL;TLR2
S100A9_complex	9/324	3.37872e-06	0.000315911	5.83875e-06	0.000545923	-3.50941	44.2115	TPD52;CRNN;SOCS3;IL22;IFNG;STAT3;IL18R1;HLA-DRB1;HRNR	5/324	7.79468e-06	0.000252612	9.32553e-06	0.000333212	-3.44935	40.5715	FLG;SPRR3;LOR;IVL;TLR2
Side_of_membrane	8/397	0.000118728	0.00391802	0.000179729	0.00593107	-3.11409	28.1473	IL1RL1;IFNG;TRAF3;IL2RA;TRAF6;HLA-DRA;IL7R;HLA-DRB1	4/397	0.000375278	0.00673154	0.000426987	0.00765909	-3.14939	24.8419	IL4;FCER1G;FCER1A;DSG1
Tumor_necrosis_factor_receptor_superfamily_complex	5/164	0.000378915	0.0106286	0.000524423	0.0147101	-1.81634	14.3095	AMN;IFNG;TRAF3;TRAF6;CTSW	2/164	0.00938077	0.0489506	0.0101233	0.0529573	-0.215771	1.00745	IL4;IL31

## Sheet: Jensen_DISEASES
Term	Overlap.top_3	P.value.top_3	Adjusted.P.value.top_3	Old.P.value.top_3	Old.Adjusted.P.value.top_3	Z.score.top_3	Combined.Score.top_3	Genes.top_3	Overlap.previously_known	P.value.previously_known	Adjusted.P.value.previously_known	Old.P.value.previously_known	Old.Adjusted.P.value.previously_known	Z.score.previously_known	Combined.Score.previously_known	Genes.previously_known
Allergic_rhinitis	0.25	1.08755e-05	0.00016555	2.90788e-05	0.000413212	-2.47809	28.3221	C11ORF30;CLEC16A;HLA-DQB1	0.0833333	0.0107496	0.0264535	0.0122996	0.029934	-2.41232	10.9348	TSLP
Arthritis	4/186	0.0052668	0.0288621	0.00771745	0.0422916	-0.787576	4.13189	SOCS3;IFNG;TRAF6;STAT3	2/186	0.011935	0.0264535	0.013404	0.029934	-0.746584	3.30609	IL4;TLR2
Atopic_dermatitis	0.363636	8.16071e-15	1.11802e-12	2.83404e-13	3.88264e-11	-2.09147	67.8461	C11ORF30;CLEC16A;OVOL1;LRRC32;ADO;ACTL9;IL18R1;ZNF365	0.0454545	0.0196242	0.0315983	0.0216646	0.0348836	-1.97629	7.7688	FLG

## Sheet: Jensen_TISSUES
Term	Overlap.top_3	P.value.top_3	Adjusted.P.value.top_3	Old.P.value.top_3	Old.Adjusted.P.value.top_3	Z.score.top_3	Combined.Score.top_3	Genes.top_3	Overlap.previously_known	P.value.previously_known	Adjusted.P.value.previously_known	Old.P.value.previously_known	Old.Adjusted.P.value.previously_known	Z.score.previously_known	Combined.Score.previously_known	Genes.previously_known
Immune_system	18/1046	4.16823e-08	1.0629e-05	3.5378e-08	9.02138e-06	-6.9176	117.552	IL22;EGR2;STAT3;ETS1;SOCS3;IL1RL1;IFNG;ATG16L1;TRAF3;INPP5D;IL2RA;TRAF6;IRF1;HLA-DRA;MAP2K7;IL6R;HLA-DRB1;HLA-DQB1	9/1046	8.966e-08	3.70678e-06	6.01606e-08	3.93754e-06	-6.82019	110.673	IL4;FLG;FCER1G;IL31;IFNGR1;DSG1;STAT6;IVL;TLR2

## Sheet: KEA_2015
Term	Overlap.top_3	P.value.top_3	Adjusted.P.value.top_3	Old.P.value.top_3	Old.Adjusted.P.value.top_3	Z.score.top_3	Combined.Score.top_3	Genes.top_3	Overlap.previously_known	P.value.previously_known	Adjusted.P.value.previously_known	Old.P.value.previously_known	Old.Adjusted.P.value.previously_known	Z.score.previously_known	Combined.Score.previously_known	Genes.previously_known
JAK1	0.133333	0.00141159	0.0430536	0.00500651	0.152699	-2.37822	15.6084	STAT3;IL7R	0.0666667	0.0134199	0.0379909	0.0204564	0.057478	-2.40059	10.349	IFNGR1

## Sheet: KEGG_2019_Human
Term	Overlap.top_3	P.value.top_3	Adjusted.P.value.top_3	Old.P.value.top_3	Old.Adjusted.P.value.top_3	Z.score.top_3	Combined.Score.top_3	Genes.top_3	Overlap.previously_known	P.value.previously_known	Adjusted.P.value.previously_known	Old.P.value.previously_known	Old.Adjusted.P.value.previously_known	Z.score.previously_known	Combined.Score.previously_known	Genes.previously_known
Asthma	0.0967742	0.000211107	0.00132219	0.000611966	0.00404578	-80.49	681.199	HLA-DRA;HLA-DRB1;HLA-DQB1	0.0967742	2.70834e-06	6.50001e-05	8.85405e-06	0.000212497	-86.372	1107.22	IL4;FCER1G;FCER1A
Cytokine-cytokine receptor interaction	8/294	1.4247e-05	0.000141283	9.56384e-05	0.000812926	9.982	-111.389	IL1RL1;IL22;IL18RAP;IFNG;IL2RA;IL7R;IL6R;IL18R1	4/294	0.000118981	0.000713884	0.00036319	0.00217914	1.9804	-17.8959	IL4;IL31;TSLP;IFNGR1
Hepatitis B	5/163	0.00036843	0.00206024	0.00135827	0.00734698	-1.40227	11.0867	EGR2;TRAF3;TRAF6;STAT3;MAP2K7	2/163	0.0092713	0.0278139	0.0178517	0.053555	-1.65438	7.7439	STAT6;TLR2
Inflammatory bowel disease (IBD)	0.123077	1.133e-10	1.34826e-08	1.86168e-09	2.2154e-07	-42.9283	983.101	IL22;IL18RAP;IFNG;STAT3;HLA-DRA;IL18R1;HLA-DRB1;HLA-DQB1	0.0615385	3.00405e-07	1.44194e-05	1.1248e-06	5.39905e-05	-42.9283	644.703	IL4;IFNGR1;STAT6;TLR2
JAK-STAT signaling pathway	7/162	2.51158e-06	4.26969e-05	1.64086e-05	0.000278947	-1.8584	23.9633	SOCS3;IL22;IFNG;IL2RA;STAT3;IL7R;IL6R	4/162	1.16169e-05	0.00018587	3.73748e-05	0.000597997	-2.03992	23.1797	IL4;TSLP;IFNGR1;STAT6
Leishmaniasis	0.0675676	8.52924e-06	0.000123602	4.02343e-05	0.000598486	-10.5642	123.305	IFNG;TRAF6;HLA-DRA;HLA-DRB1;HLA-DQB1	0.0405405	3.8124e-05	0.000365991	0.00010514	0.00100934	-10.8043	109.93	IL4;IFNGR1;TLR2
Pathways in cancer	8/530	0.000819877	0.00390261	0.00430612	0.018301	80.3025	-570.658	IFNG;TRAF3;IL2RA;TRAF6;STAT3;IL7R;ETS1;IL6R	3/530	0.0112255	0.0316955	0.0264061	0.0745583	53.5015	-240.199	IL4;IFNGR1;STAT6
Th1 and Th2 cell differentiation	0.0543478	2.47086e-05	0.000196022	0.000107787	0.000855113	-20.3833	216.233	IFNG;IL2RA;HLA-DRA;HLA-DRB1;HLA-DQB1	0.0326087	7.31112e-05	0.000584889	0.000196542	0.00157233	-21.5672	205.396	IL4;IFNGR1;STAT6
Th17 cell differentiation	8/107	6.45454e-09	3.84045e-07	7.0586e-08	4.19987e-06	-69.2127	1305.25	IL22;IFNG;IL2RA;STAT3;HLA-DRA;IL6R;HLA-DRB1;HLA-DQB1	3/107	0.000114584	0.000713884	0.000303359	0.00208018	-65.8401	597.446	IL4;IFNGR1;STAT6
Toxoplasmosis	7/113	2.20312e-07	7.47283e-06	1.69101e-06	6.30631e-05	-39.1172	599.597	IFNG;TRAF6;STAT3;HLA-DRA;HSPA1B;HLA-DRB1;HLA-DQB1	2/113	0.00456323	0.0199123	0.00894962	0.0390529	-36.2301	195.27	IFNGR1;TLR2
Tuberculosis	6/179	5.7054e-05	0.000408499	0.000271443	0.0019001	-1.24273	12.1434	RAB5C;IFNG;TRAF6;HLA-DRA;HLA-DRB1;HLA-DQB1	3/179	0.000521063	0.002779	0.00132293	0.00705562	-2.39037	18.0703	FCER1G;IFNGR1;TLR2

## Sheet: KEGG_2019_Mouse
Term	Overlap.top_3	P.value.top_3	Adjusted.P.value.top_3	Old.P.value.top_3	Old.Adjusted.P.value.top_3	Z.score.top_3	Combined.Score.top_3	Genes.top_3	Overlap.previously_known	P.value.previously_known	Adjusted.P.value.previously_known	Old.P.value.previously_known	Old.Adjusted.P.value.previously_known	Z.score.previously_known	Combined.Score.previously_known	Genes.previously_known
Cytokine-cytokine receptor interaction	7/292	0.00011184	0.00250521	0.000138658	0.00310594	-0.9239	8.40605	IL1RL1;IL22;IL18RAP;IFNG;IL2RA;IL7R;IL18R1	4/292	0.00011589	0.000666369	0.000153861	0.000884702	-0.880319	7.97822	IL4;IL31;TSLP;IFNGR1
Hepatitis B	5/163	0.00036843	0.00589487	0.000475107	0.00760172	-1.29722	10.2561	EGR2;TRAF3;TRAF6;STAT3;MAP2K7	2/163	0.0092713	0.028432	0.0121636	0.0373019	-1.2105	5.66617	STAT6;TLR2
Inflammatory bowel disease (IBD)	0.0847458	2.76921e-06	0.000155076	4.62734e-06	0.000259131	-2.50538	32.0612	IL22;IL18RAP;IFNG;STAT3;IL18R1	0.0677966	2.02621e-07	9.32058e-06	3.26576e-07	1.50225e-05	-2.51595	38.7756	IL4;IFNGR1;STAT6;TLR2
JAK-STAT signaling pathway	6/164	3.49992e-05	0.00130664	4.68555e-05	0.00174927	-1.34153	13.7643	SOCS3;IL22;IFNG;IL2RA;STAT3;IL7R	4/164	1.21932e-05	0.000186962	1.67063e-05	0.000256163	-1.34153	15.1789	IL4;TSLP;IFNGR1;STAT6
Pathways in cancer	7/535	0.00389518	0.0311614	0.00464073	0.0371258	-0.32761	1.81759	IFNG;TRAF3;IL2RA;TRAF6;STAT3;IL7R;ETS1	3/535	0.0115144	0.0311565	0.0155892	0.0421824	-0.27313	1.2193	IL4;IFNGR1;STAT6
Th17 cell differentiation	4/102	0.000587092	0.00730603	0.000765736	0.00952917	-2.30611	17.1582	IL22;IFNG;IL2RA;STAT3	3/102	9.94006e-05	0.000653204	0.000142791	0.000884702	-2.35069	21.6648	IL4;IFNGR1;STAT6
Toxoplasmosis	4/108	0.000727949	0.00815303	0.000941445	0.0105442	-2.63021	19.004	IFNG;TRAF6;STAT3;HSPA1B	2/108	0.00417771	0.0174704	0.00555413	0.0232263	-2.60643	14.278	IFNGR1;TLR2

## Sheet: MGI_Mammalian_Phenotype_2017
Term	Overlap.top_3	P.value.top_3	Adjusted.P.value.top_3	Old.P.value.top_3	Old.Adjusted.P.value.top_3	Z.score.top_3	Combined.Score.top_3	Genes.top_3	Overlap.previously_known	P.value.previously_known	Adjusted.P.value.previously_known	Old.P.value.previously_known	Old.Adjusted.P.value.previously_known	Z.score.previously_known	Combined.Score.previously_known	Genes.previously_known
MP:0001606_impaired_hematopoiesis	0.0625	0.000775991	0.0219639	0.002326	0.0661799	-1.6731	11.9817	RAD50;IFNG;ADAR	0.0208333	0.0423475	0.0552584	0.0750373	0.0983141	-1.49541	4.72824	IFNGR1
MP:0002442_abnormal_leukocyte_physiology	0.0666667	0.000641792	0.0198956	0.00195298	0.0661799	-1.72618	12.6895	IL18RAP;INPP5D;ETS1	0.0222222	0.0397512	0.0531673	0.0705969	0.0948185	-1.55885	5.02746	STAT6
MP:0002451_abnormal_macrophage_physiology	5/161	0.000348119	0.0137753	0.00163069	0.0624457	-0.953689	7.59419	IFNG;ATG16L1;TRAF6;IRF1;STAT3	3/161	0.000382285	0.0028342	0.00194043	0.0132413	-0.925951	7.28662	FCER1G;STAT6;TLR2
MP:0002490_abnormal_immunoglobulin_level	0.06	0.000874649	0.0227759	0.0025976	0.0676415	-1.8334	12.9102	IFNG;IRF1;HLA-DQB1	0.08	1.03048e-07	5.51307e-06	1.15113e-06	6.15856e-05	-1.84734	29.7202	FCER1G;TSLP;IFNGR1;STAT6
MP:0005025_abnormal_response_to_infection	0.0606061	0.000110234	0.0102518	0.000461836	0.0390529	-1.14078	10.3958	IL1RL1;IFNG;IRF1;DHX58	0.030303	0.00158597	0.00808089	0.0049863	0.0254064	-1.10886	7.14834	IL4;IFNGR1
MP:0005026_decreased_susceptibility_to_parasitic_infection	0.107143	0.000155105	0.0112193	0.000539902	0.0390529	-1.79932	15.7826	IFNG;IL6R;HLA-DQB1	0.0714286	0.000285202	0.00228875	0.000985085	0.00832137	-1.78158	14.5418	IL4;TLR2
MP:0005070_impaired_natural_killer_cell_mediated_cytotoxicity	0.111111	7.03957e-07	0.000458276	5.46546e-06	0.00355801	-1.59403	22.5819	IFNG;INPP5D;IRF1;ETS1;IL18R1	0.0222222	0.0397512	0.0531673	0.0705969	0.0948185	-1.46387	4.72113	FCER1G
MP:0005351_decreased_susceptibility_to_autoimmune_disorder	0.333333	0.000206118	0.0121984	0.000732451	0.0476826	-1.75005	14.8528	IFNG;HLA-DQB1	0.166667	0.00538854	0.016958	0.011053	0.0358384	-1.69693	8.86388	IL4
MP:0008561_decreased_tumor_necrosis_factor_secretion	0.0348837	0.00414708	0.0599944	0.0110557	0.148373	-1.74094	9.54968	TRAF6;DHX58;HLA-DQB1	0.0232558	0.00267381	0.0112463	0.00823064	0.0314528	-1.69908	10.0658	FCER1G;IFNGR1
MP:0008567_decreased_interferon-gamma_secretion	5/110	5.8357e-05	0.00759808	0.000308141	0.0386781	-1.43357	13.9757	IFNG;IRF1;DHX58;CLEC4F;IL18R1	2/110	0.00433	0.0150213	0.0130816	0.0399925	-1.29849	7.06664	IL4;FCER1G
MP:0008702_increased_interleukin-5_secretion	0.0952381	0.00278239	0.0452833	0.00629723	0.107079	-2.01071	11.8319	RAD50;IFNG	0.142857	8.05877e-07	2.3517e-05	6.18824e-06	0.000198643	-2.05755	28.8701	IL4;FLG;TSLP
MP:0008703_decreased_interleukin-5_secretion	0.111111	0.00204197	0.0359276	0.00477631	0.0863715	-1.88427	11.6709	IL1RL1;RAD50	0.0555556	0.0160834	0.032884	0.0297389	0.0615883	-1.70767	7.05264	STAT6
MP:0009791_increased_susceptibility_to_viral_infection_induced_morbidity/mortality	0.08	0.0039365	0.0582423	0.00862177	0.133637	-2.45433	13.5908	IFNG;DHX58	0.04	0.0222719	0.0378269	0.040488	0.0691311	-2.28751	8.70269	IFNGR1

[truncated: 7 more sheets: NCI-Nature_2016, Panther_2016, Pfam_InterPro_Domains, PPI_Hub_Proteins, Transcription_Factor_PPIs, TRRUST_Transcription_Factors_20, WikiPathways_2019_Human]
